# Supplementary material for: A New Method for CTC Images Recognition Based on Machine Learning
Source: Front Bioeng Biotechnol. 2020 Aug 6;8:897. doi: 10.3389/fbioe.2020.00897 (PMC7423836; doi:10.3389/fbioe.2020.00897)
Supplement: Supplementary file 1 [file Table_1.XLSX]

## Sheet: Table S1
Table S1 The performance of the models (AlexNet, ResNet and Xception).
Models	Data size (cell image)			Performance		Time consuming
	Training	Test		AUC		Training (hours)	Test (seconds)
AlexNet	1300	1000		0.92		5.2	25
ResNet				0.92		28.5	43
Xception				0.9		25.2	41

## Sheet: Table S2
Table S2 The performance of AlexNet model in different cancer types.
Cancer type	Data size (cell image)			Performance
	Training	Test		Se	Sp	precison	F1 score
Lung cancer	298	251		0.92	0.91	0.82	0.87
Gastrointestinal cancer	83	79		0.82	0.88	0.72	0.77
Breast cancer	159	101		0.9	0.88	0.74	0.81

## Sheet: Table S3
Table S3 The performence of two image segmentation algorithm in the same data set.
Method	Data set (negative)	prediction
		positive	negative	specificity
OpenCV	100	8	92	0.92
watershed		19	81	0.81
